# Supplementary material for: SARS-CoV-2 B.1.1.7 Decline Is Not Driven by the Introduction of a More Successful Variant
Source: Microbiol Spectr. 2021 Nov 17;9(3):e01128-21. doi: 10.1128/Spectrum.01128-21 (PMC8597630; doi:10.1128/Spectrum.01128-21)
Supplement: SUPPLEMENTAL FILE 1 — Supplemental material. Download SPECTRUM01128-21_Supp_1_seq5.xlsx, XLSX file, 0.02 MB [file spectrum01128-21_supp_1_seq5.xlsx]

## Sheet: Sheet1
Week 16		Week 17		Week 18		Week 19		Week 20		Week 21		Week 22		Week 23		Week 24
B.1.1.7	EPI_ISL_1914321	B.1.1.7	EPI_ISL_1964179	B.1	EPI_ISL_2080885	B.1.1.7	EPI_ISL_2178795	B.1.1.7	EPI_ISL_2304152	C.37	EPI_ISL_2402462	B.1.617.2	EPI_ISL_2483955	B.1.1.7	EPI_ISL_2601671	B.1.1.7	EPI_ISL_2675264
B.1.1.7	EPI_ISL_1914322	P.1	EPI_ISL_1964180	P.1	EPI_ISL_2080886	B.1.1.7	EPI_ISL_2178796	B.1	EPI_ISL_2304153	B.1.1.7	EPI_ISL_2402463	B.1.1.7	EPI_ISL_2483956	B.1.1.7	EPI_ISL_2601672	B.1.1.7	EPI_ISL_2675265
B.1.1.7	EPI_ISL_1914296	P.1	EPI_ISL_1964181	B.1.1.7	EPI_ISL_2080887	B.1.1.7	EPI_ISL_2178797	B.1.1.7	EPI_ISL_2304154	B.1.1.7	EPI_ISL_2402464	B.1.1.7	EPI_ISL_2483957	B.1.1.7	EPI_ISL_2601673	B.1.1.7	EPI_ISL_2675266
B.1.1.7	EPI_ISL_1914297	B.1.1.7	EPI_ISL_1964182	B.1.1.7	EPI_ISL_2080888	B.1.1.7	EPI_ISL_2178798	B.1.1.7	EPI_ISL_2304155	B.1.1.7	EPI_ISL_2402465	B.1.1.7	EPI_ISL_2483958	B.1.1.7	EPI_ISL_2601674	B.1.1.7	EPI_ISL_2675267
B.1.1.7	EPI_ISL_1914292	B.1.1.7	EPI_ISL_1964183	B.1.1.7	EPI_ISL_2080889	B.1.1.7	EPI_ISL_2178799	B.1.1.7	EPI_ISL_2304156	C.37	EPI_ISL_2402466	B.1.1.7	EPI_ISL_2483959	B.1.1.7	EPI_ISL_2601675	B.1.1.7	EPI_ISL_2675268
B.1.1.7	EPI_ISL_1914316	B.1.1.7	EPI_ISL_1964184	B.1.1.7	EPI_ISL_2080890	B.1.1.7	EPI_ISL_2178800	B.1.1.7	EPI_ISL_2304157	B.1.1.7	EPI_ISL_2402467	B.1.617.2	EPI_ISL_2483960	B.1.1.7	EPI_ISL_2601676	B.1.1.7	EPI_ISL_2675269
B.1.1.7	EPI_ISL_1914323	B.1.1.7	EPI_ISL_1964185	B.1.1.7	EPI_ISL_2080891	B.1.1.7	EPI_ISL_2178801	B.1.1.7	EPI_ISL_2304158	B.1.1.7	EPI_ISL_2402468	B.1.617.2	EPI_ISL_2483961	B.1.617.2	EPI_ISL_2601677	P.1.2	EPI_ISL_2675270
B.1.1.7	EPI_ISL_1914298	B.1.1.7	EPI_ISL_1964186	B.1.1.7	EPI_ISL_2080892	B.1.1.7	EPI_ISL_2178802	B.1.1.7	EPI_ISL_2304159	B.1.1.7	EPI_ISL_2402469	B.1.1.7	EPI_ISL_2483962	B.1	EPI_ISL_2601678	B.1.1.7	EPI_ISL_2675271
B.1.1.7	EPI_ISL_1914299	B.1.1.7	EPI_ISL_1964187	B.1.1.7	EPI_ISL_2080893	B.1.1.7	EPI_ISL_2178803	B.1.1.7	EPI_ISL_2304160	B.1.1.7	EPI_ISL_2402470	B.1.1.7	EPI_ISL_2483963	B.1.621	EPI_ISL_2601679	B.1.1.7	EPI_ISL_2675272
B.1.1.7	EPI_ISL_1914293	B.1.1.7	EPI_ISL_1964188	B.1.1.7	EPI_ISL_2080894	B.1.1.7	EPI_ISL_2178804	B.1.1.7	EPI_ISL_2304161	B.1.1.7	EPI_ISL_2402471	B.1.1.7	EPI_ISL_2483964	B.1.1.7	EPI_ISL_2601680	B.1.1.7	EPI_ISL_2675273
B.1.1.7	EPI_ISL_1914300	B.1.1.7	EPI_ISL_1964189	B.1.1.7	EPI_ISL_2080895	B.1.1.7	EPI_ISL_2178805	B.1.1.7	EPI_ISL_2304162	B.1.1.7	EPI_ISL_2402472	B.1.1.7	EPI_ISL_2483965	B.1.1.7	EPI_ISL_2601681	B.1.1.7	EPI_ISL_2675274
B.1.1.7	EPI_ISL_1914301	B.1.1.7	EPI_ISL_1964190	B.1.1.7	EPI_ISL_2080896	B.1.1.7	EPI_ISL_2178806	B.1.1.7	EPI_ISL_2304163	B.1.1.7	EPI_ISL_2402473	B.1.1.7	EPI_ISL_2483966	B.1.1.7	EPI_ISL_2601682	P.1.2	EPI_ISL_2675275
B.1.1.7	EPI_ISL_1914324	B.1.1.7	EPI_ISL_1964191	B.1.1.7	EPI_ISL_2080897	B.1.1.7	EPI_ISL_2178807	B.1.1.7	EPI_ISL_2304164	B.1.1.7	EPI_ISL_2402474	B.1.617.2	EPI_ISL_2483967	B.1.617.2	EPI_ISL_2601683	B.1.1.7	EPI_ISL_2675276
B.1.1.7	EPI_ISL_1914317	B.1.1.7	EPI_ISL_1964192	B.1.1.7	EPI_ISL_2080898	B.1.1.7	EPI_ISL_2178808	B.1.1.7	EPI_ISL_2304165	B.1.1.7	EPI_ISL_2402475	B.1.1.7	EPI_ISL_2483968	B.1	EPI_ISL_2601684	B.1.1.7	EPI_ISL_2675277
B.1.1.7	EPI_ISL_1914302	B.1.1.7	EPI_ISL_1964193	B.1.1.7	EPI_ISL_2080899	B.1.1.7	EPI_ISL_2178809	B.1.1.7	EPI_ISL_2304166	B.1.1.7	EPI_ISL_2402476	B.1.1.7	EPI_ISL_2483969	B.1.1.7	EPI_ISL_2601685	B.1.1.7	EPI_ISL_2675278
B.1.1.7	EPI_ISL_1914294	B.1.1.7	EPI_ISL_1964194	B.1.1.7	EPI_ISL_2080900	B.1.1.7	EPI_ISL_2178810	B.1.1.7	EPI_ISL_2304167	B.1.617.2	EPI_ISL_2402477	B.1	EPI_ISL_2483970	B.1.351	EPI_ISL_2601686	B.1.1.7	EPI_ISL_2675279
B.1.1.7	EPI_ISL_1914330	B.1.1.7	EPI_ISL_1964195	B.1.1.7	EPI_ISL_2080901	B.1.1.7	EPI_ISL_2178811	B.1.1.7	EPI_ISL_2304168	B.1.617.2	EPI_ISL_2402478	B.1.1.7	EPI_ISL_2483971	B.1.351	EPI_ISL_2601687	B.1.1.7	EPI_ISL_2675280
B.1.1.7	EPI_ISL_1914318	B.1.1.7	EPI_ISL_1964196	B.1.1.7	EPI_ISL_2080902	B.1.1.7	EPI_ISL_2178812	B.1.1.7	EPI_ISL_2304169	B.1.1.7	EPI_ISL_2402479	B.1.1.7	EPI_ISL_2483972	B.1.1.7	EPI_ISL_2601688	P.1.2	EPI_ISL_2675281
P.1	EPI_ISL_1914327	B.1.1.7	EPI_ISL_1964197	B.1.1.7	EPI_ISL_2080903	B.1.1.7	EPI_ISL_2178813	B.1.1.7	EPI_ISL_2304170	B.1.1.7	EPI_ISL_2402480	B.1.1.7	EPI_ISL_2483973	B.1.1.7	EPI_ISL_2601689	B.1.617.2	EPI_ISL_2675282
B.1.351	EPI_ISL_1914328	B.1.1.7	EPI_ISL_1964198	B.1.1.7	EPI_ISL_2080904	B.1.1.7	EPI_ISL_2178814	B.1.1.7	EPI_ISL_2304171	B.1.1.7	EPI_ISL_2402481	B.1.1.7	EPI_ISL_2483974	B.1.1.7	EPI_ISL_2601690	B.1.621	EPI_ISL_2675283
B.1.1.7	EPI_ISL_1914325	B.1.1.7	EPI_ISL_1964199	B.1.1.7	EPI_ISL_2080905	B.1.1.7	EPI_ISL_2178815	B.1.1.7	EPI_ISL_2304172	C.37	EPI_ISL_2402482	B.1.1.7	EPI_ISL_2483975	B.1.1.7	EPI_ISL_2601691	B.1.1.7	EPI_ISL_2675284
B.1.1.7	EPI_ISL_1914331	B.1.1.7	EPI_ISL_1964200	B.1.1.7	EPI_ISL_2080906	B.1.1.7	EPI_ISL_2178816	B.1.1.7	EPI_ISL_2304173	B.1.1.7	EPI_ISL_2402483	B.1.1.7	EPI_ISL_2483976	B.1.1.7	EPI_ISL_2601692	B.1.1.7	EPI_ISL_2675285
B.1.1.7	EPI_ISL_1914303	B.1.1.7	EPI_ISL_1964201	B.1.1.7	EPI_ISL_2080907	B.1.1.7	EPI_ISL_2178817	B.1.1.7	EPI_ISL_2304174	B.1.1.7	EPI_ISL_2402484	B.1.1.7	EPI_ISL_2483977	P.1.2	EPI_ISL_2601693	B.1.1.7	EPI_ISL_2675286
C.36	EPI_ISL_1914329	B.1.1.7	EPI_ISL_1964202	B.1.1.7	EPI_ISL_2080908	B.1.1.7	EPI_ISL_2178818	B.1.1.7	EPI_ISL_2304175	B.1.623	EPI_ISL_2402485	B.1.1.7	EPI_ISL_2483978	B.1.1.7	EPI_ISL_2601694	B.1.621	EPI_ISL_2675287
B.1.1.7	EPI_ISL_1914304	B.1.1.7	EPI_ISL_1964203	B.1.1.7	EPI_ISL_2080909	B.1.1.7	EPI_ISL_2178819	B.1.1.7	EPI_ISL_2304176	B.1.1.7	EPI_ISL_2402486	B.1.1.7	EPI_ISL_2483979	B.1.1.7	EPI_ISL_2601695	B.1.1.7	EPI_ISL_2675288
B.1.1.7	EPI_ISL_1914305	B.1.1.7	EPI_ISL_1964204	B.1.1.7	EPI_ISL_2080910	B.1.1.7	EPI_ISL_2178820	B.1.1.7	EPI_ISL_2304177	B.1.1.7	EPI_ISL_2402487	B.1	EPI_ISL_2483980	B.1.1.7	EPI_ISL_2601696	B.1.1.7	EPI_ISL_2675289
B.1.1.7	EPI_ISL_1914306	B.1.1.7	EPI_ISL_1964205	B.1.1.7	EPI_ISL_2080911	B.1.1.7	EPI_ISL_2178821	B.1.1.7	EPI_ISL_2304178	B.1.1.7	EPI_ISL_2402488	C.37	EPI_ISL_2483981	B.1.617.2	EPI_ISL_2601697	B.1.617.2	EPI_ISL_2675290
B.1.1.7	EPI_ISL_1914295	B.1.1.7	EPI_ISL_1964206	B.1.1.7	EPI_ISL_2080912	B.1.1.7	EPI_ISL_2178822	B.1.1.7	EPI_ISL_2304179	B.1.1.7	EPI_ISL_2402489	B.1.1.7	EPI_ISL_2483982	B.1.1.7	EPI_ISL_2601698	B.1.1.7	EPI_ISL_2675292
B.1.1.7	EPI_ISL_1914319	B.1.1.7	EPI_ISL_1964207	B.1.1.7	EPI_ISL_2080913	B.1.1.7	EPI_ISL_2178823	B.1.1.7	EPI_ISL_2304180	B.1.1.7	EPI_ISL_2402490	B.1	EPI_ISL_2483983	B.1.1.7	EPI_ISL_2601699	B.1.1.7	EPI_ISL_2675293
B.1.1.7	EPI_ISL_1914307	B.1.1.7	EPI_ISL_1964208	B.1.1.7	EPI_ISL_2080914	B.1.1.7	EPI_ISL_2178824	B.1.1.7	EPI_ISL_2304181	B.1.1.7	EPI_ISL_2402491	C.37	EPI_ISL_2483984	B.1.623	EPI_ISL_2601700	B.1.617.2	EPI_ISL_2675294
B.1.1.7	EPI_ISL_1914326	B.1.1.7	EPI_ISL_1964209	B.1.1.7	EPI_ISL_2080915	B.1.1.7	EPI_ISL_2178825	B.1.1.7	EPI_ISL_2304182	B.1.1.7	EPI_ISL_2402492	B.1.1.7	EPI_ISL_2483985	P.1	EPI_ISL_2601701	B.1.526	EPI_ISL_2675295
B.1.1.7	EPI_ISL_1914308	B.1.1.7	EPI_ISL_1964210	B.1.1.7	EPI_ISL_2080916	B.1.1.7	EPI_ISL_2178826	P.1	EPI_ISL_2304183	B.1.1.7	EPI_ISL_2402493	B.1.1.7	EPI_ISL_2483986	B.1.621	EPI_ISL_2601702	B.1.617.2	EPI_ISL_2675296
B.1.1.7	EPI_ISL_1914291	B.1.1.7	EPI_ISL_1964211	B.1.1.7	EPI_ISL_2080917	B.1.1.7	EPI_ISL_2178827	P.1	EPI_ISL_2304184	B.1.1.7	EPI_ISL_2402494	B.1.1.7	EPI_ISL_2483987	B.1.623	EPI_ISL_2601703	B.1.623	EPI_ISL_2675297
B.1.1.7	EPI_ISL_1914309	B.1.1.7	EPI_ISL_1964212	B.1.1.7	EPI_ISL_2080918	P.1	EPI_ISL_2178828	P.1	EPI_ISL_2304185	C.37	EPI_ISL_2402495	B.1.1.7	EPI_ISL_2483988	B.1.1.7	EPI_ISL_2601704	B.1.617.2	EPI_ISL_2675298
B.1.1.7	EPI_ISL_1914310	B.1.1.7	EPI_ISL_1964213	B.1.1.7	EPI_ISL_2080919	B.1.1.7	EPI_ISL_2178829	P.1	EPI_ISL_2304186	B.1.1.7	EPI_ISL_2402496	B.1.1.7	EPI_ISL_2483989	B.1.1.7	EPI_ISL_2601705	B.1.1.7	EPI_ISL_2675299
B.1.1.7	EPI_ISL_1914311	B.1.1.7	EPI_ISL_1964214	B.1.1.7	EPI_ISL_2080920	B.1.1.7	EPI_ISL_2178830	B.1.1.7	EPI_ISL_2304187	B.1.1.7	EPI_ISL_2402497	B.1.1.7	EPI_ISL_2483990	P.1	EPI_ISL_2601706	B.1.1.7	EPI_ISL_2675300
B.1.1.7	EPI_ISL_1914312	P.1	EPI_ISL_1964215	B.1.1.7	EPI_ISL_2080921	C.37	EPI_ISL_2178831	B.1	EPI_ISL_2304188	C.37	EPI_ISL_2402498	B.1.1.7	EPI_ISL_2483991	B.1.1.7	EPI_ISL_2601707	B.1.623	EPI_ISL_2675301
B.1.1.7	EPI_ISL_1914313	P.1	EPI_ISL_1964216	P.1	EPI_ISL_2080922	B.1.525	EPI_ISL_2178832	B.1.1.7	EPI_ISL_2304189	P.1	EPI_ISL_2402499	B.1.1.7	EPI_ISL_2483992	B.1.1.7	EPI_ISL_2601708	P.1	EPI_ISL_2675302
B.1.1.7	EPI_ISL_1914320	C.36	EPI_ISL_1964217	P.1	EPI_ISL_2080923	B.1.526	EPI_ISL_2178833	B.1.526	EPI_ISL_2304190	B.1.1.7	EPI_ISL_2402500	B.1.1.7	EPI_ISL_2483993	B.1.1.7	EPI_ISL_2601709	B.1.617.2	EPI_ISL_2675303
B.1.1.7	EPI_ISL_1914314	B.1.621	EPI_ISL_1964218	B.1.1.7	EPI_ISL_2080924	B.1.621	EPI_ISL_2178834	B.1.526	EPI_ISL_2304191	B.1.1.7	EPI_ISL_2402501	B.1.1.7	EPI_ISL_2483994	B.1	EPI_ISL_2601710
B.1.1.7	EPI_ISL_1914315	B.1.1.7	EPI_ISL_1964219	C.37	EPI_ISL_2080925	B.1.1.7	EPI_ISL_2178835			B.1.1.7	EPI_ISL_2402502	B.1.1.7	EPI_ISL_2483995	B.1.1.7	EPI_ISL_2601711
		B.1.1.7	EPI_ISL_1964220	B.1.351	EPI_ISL_2080926					B.1.1.7	EPI_ISL_2402503	B.1.1.7	EPI_ISL_2483996	B.1.623	EPI_ISL_2601712
		B.1.1.7	EPI_ISL_1964221	B.1.351	EPI_ISL_2080927					B.1.1.7	EPI_ISL_2402504	B.1.1.7	EPI_ISL_2483997	B.1.1.7	EPI_ISL_2601713
		B.1.1.7	EPI_ISL_1964222	B.1.621	EPI_ISL_2080928					B.1.621	EPI_ISL_2402505	B.1.1.7	EPI_ISL_2483998	P.1	EPI_ISL_2601714
		B.1.1.7	EPI_ISL_1964223	B.1.1.7	EPI_ISL_2080929					B.1.623	EPI_ISL_2402506	B.1.1.7	EPI_ISL_2483999	B.1.1.7	EPI_ISL_2601715
				B.1.351	EPI_ISL_2080930					B.1.1.7	EPI_ISL_2402507	B.1.1.7	EPI_ISL_2484000	B.1.1.7	EPI_ISL_2601716
				B.1.1.7	EPI_ISL_2080931					B.1.1.7	EPI_ISL_2402509	B.1.1.7	EPI_ISL_2484001	B.1	EPI_ISL_2601717
				B.1.1.7	EPI_ISL_2080932					B.1.1.7	EPI_ISL_2402510	B.1.1.7	EPI_ISL_2484002	B.1.1.7	EPI_ISL_2601718
				B.1.1.7	EPI_ISL_2080933					B.1.1.7	EPI_ISL_2402511	B.1.1.7	EPI_ISL_2484003	B.1.1.7	EPI_ISL_2601719
										B.1.623	EPI_ISL_2402512	B.1.1.7	EPI_ISL_2484004	B.1.621	EPI_ISL_2601720
										B.1.351	EPI_ISL_2402513	B.1.1.7	EPI_ISL_2484005	B.1.1.7	EPI_ISL_2601721
										B.1.1.7	EPI_ISL_2402514	B.1.1.7	EPI_ISL_2484006	C.37	EPI_ISL_2601722
										B.1.1.7	EPI_ISL_2402515	B.1.1.7	EPI_ISL_2484007	B.1.1.7	EPI_ISL_2601723
										B.1.1.7	EPI_ISL_2402516	B.1.1.7	EPI_ISL_2484008	P.1	EPI_ISL_2601724
										B.1.1.7	EPI_ISL_2402517	B.1.623	EPI_ISL_2484009	B.1.1.7	EPI_ISL_2601725
										B.1.1.7	EPI_ISL_2402518	B.1.1.7	EPI_ISL_2484010	B.1.1.7	EPI_ISL_2601726
										B.1.1.7	EPI_ISL_2402519	B.1.1.7	EPI_ISL_2484011	B.1.1.7	EPI_ISL_2601727
										B.1.1.7	EPI_ISL_2402520	B.1.1.7	EPI_ISL_2484012	B.1.1.7	EPI_ISL_2601728
										B.1.1.7	EPI_ISL_2402521	B.1.1.7	EPI_ISL_2484013	B.1.1.7	EPI_ISL_2601729
										B.1.1.7	EPI_ISL_2402522	B.1.1.7	EPI_ISL_2484014	B.1.621	EPI_ISL_2601730
										B.1.1.7	EPI_ISL_2402523	B.1.621	EPI_ISL_2484015
										B.1.1.7	EPI_ISL_2402524	B.1.621	EPI_ISL_2484016
										B.1.1.7	EPI_ISL_2402525	P.1	EPI_ISL_2484017
										B.1.1.7	EPI_ISL_2402526	P.1	EPI_ISL_2484018
										P.1	EPI_ISL_2402527	B.1.351	EPI_ISL_2484019
										B.1.621	EPI_ISL_2402528	B.1.1.7	EPI_ISL_2484020
										B.1.1.7	EPI_ISL_2402529	B.1.621	EPI_ISL_2484021
										B.1.1.7	EPI_ISL_2402530	B.1.617.2	EPI_ISL_2484022
										B.1.1.7	EPI_ISL_2402531	B.1.1.7	EPI_ISL_2484023
										B.1.1.7	EPI_ISL_2402532	B.1.1.7	EPI_ISL_2484024
										B.1.1.7	EPI_ISL_2402533	B.1.1.7	EPI_ISL_2484025
												B.1.1.7	EPI_ISL_2484026
												B.1.1.7	EPI_ISL_2484027
												B.1.1.7	EPI_ISL_2484028
